# Supplementary material for: Emergence of Methicillin-Resistant Staphylococcus aureus ST239/241 SCCmec-III Mercury in Eastern Algeria
Source: Pathogens. 2021 Nov 18;10(11):1503. doi: 10.3390/pathogens10111503 (PMC8621676; doi:10.3390/pathogens10111503)
Supplement: Supplementary file 1 [file pathogens-10-01503-s001.zip › Table S2.xlsx]

## Sheet: Resistome_SAUR390
GENE	%COVERAGE	%IDENTITY	ACCESSION	PRODUCT
mecA	99.95	99.85	KC243783:1-2008	A foreign PBP2a acquired by lateral gene transfer that able to perform peptidoglycan synthesis in the presence of beta-lactams.
tet(38)	100	98.37	AY825285:1-1354	Tet38 is a tetracycline efflux pump found in the Gram-positive Staphylococcus aureus. It is regulated by mgrA which also regulates NorB.
tetM	99.95	88.8	AM180355:600034-601954	TetM is a ribosomal protection protein that confers tetracycline resistance. It is found on transposable DNA elements and its horizontal transfer between bacterial species has been documented.
dfrG	99.8	100	AB205645:1013-1511	dfrG is a plasmid-encoded dihydrofolate reductase found in Staphylococcus aureus
norA	96.14	76.14	AY566250:392-1556	NorA is a multidrug efflux pump in Staphylococcus aureus that confers resistance to fluoroquinolones and other structurally unrelated antibiotics like acriflavine. It shares 30% similarity with NorA and is a structural homolog of Bmr of Bacillus subtilis. It is regulated by arlRS and mgrA the latter also known as NorR.
dfrC	97.33	74.58	AE015929:1128934-1129420	dfrC is a chromosome-encoded dihydrofolate reductase found in Staphylococcus aureus
ErmA	99.86	100	NC_009632:49745-50477	ErmA confers the MLSb phenotype. Similar to ErmC Expression of ErmA is inducible by erythromycin. The leader peptide causes attenuation of the mRNA and stabilizes the structure preventing further translation. When erythromycin is present it binds the leader peptide causing a change in conformation allowing for the expression of ErmA.
ANT(9)-Ia	52.05	73.16	JX560992:8593-9322	ANT(9)-Ia is an aminoglycoside nucleotidyltransferase encoded by plasmids and transposons in S. aureus Enterococcus spp. Staphylococcus sciuri and E. faecalis
ANT(9)-Ia	29.45	72.56	JX560992:8593-9322	ANT(9)-Ia is an aminoglycoside nucleotidyltransferase encoded by plasmids and transposons in S. aureus Enterococcus spp. Staphylococcus sciuri and E. faecalis
AAC(6')-Ie-APH(2'')-Ia	99.93	99.93	NC_005024:42505-43945	AAC(6')-Ie-APH(2'')-Ia is an aminoglycoside acetyltransferase encoded by plasmids and transposons in S. aureus E. faecalis E. faecium and Staphylococcus warneri
APH(3')-IIIa	99.87	100	CP004067:52915-53710	APH(3')-IIIa is a plasmid-encoded aminoglycoside phosphotransferase in S. aureus and Enterococcus spp.
SAT-4	43.01	99.57	U01945:374-917	SAT-4 is a plasmid-mediated streptothricin acetyltransferase and streptothricin (a nucleoside antibiotic) resistant determinant. Originally described from a Campylobacter coli BE/G4 plasmid gene sequence by Jacob et al 1994.
FosB3	66.51	75.71	HQ219726:386-806	A thiol transferase that leads to the resistance of fosfomycin in Enterococcus faecium. Contrasting FosA FosB is dependent on the cofactor Magnesium (II) and uses either bacillithiol to open up the epoxide ring of fosfomycin.
PC1_beta-lactamase_(blaZ)	99.88	97.16	NC_010066:9683-10529	The blaZ beta-lactamase is found in Bacillus subtilis and Staphylococcus aureus.
tet(K)	99.93	100	NC_013452:2918-4298	TetK is a tetracycline efflux protein found in both Gram-negative (Haemophilus and Gallibacterium) and Gram-positive (many species including mycobacteria) bacteria.
ErmC	48.51	99.72	M12730:780-1515	ErmC is a methyltransferase that catalyzes the methylation of A2058 of the 23S ribosomal RNA in two steps. Expression of ErmC is inducible by erythromycin. The leader peptide causes attenuation of the mRNA and stabilizes the structure preventing further translation. When erythromycin is present it binds the leader peptide causing a change in conformation allowing for the expression of ErmC.
ErmC	72.28	99.25	M12730:780-1515	ErmC is a methyltransferase that catalyzes the methylation of A2058 of the 23S ribosomal RNA in two steps. Expression of ErmC is inducible by erythromycin. The leader peptide causes attenuation of the mRNA and stabilizes the structure preventing further translation. When erythromycin is present it binds the leader peptide causing a change in conformation allowing for the expression of ErmC.
(AGly)APH-Stph	98.88	100	HE579073:1778413-1779213	(AGly)APH-Stph
(Phe)Dha1	99.92	99.41	BA000018:2517801-2518988	(Phe)Dha1
(AGly)AadC	100	86.79	V01282:225-701	(AGly)AadC
mecR1	99.94	99.89	NC_009487:40849-42607	mecR1 is a transmembrane spanning and signal transducing protein which in response to interaction with beta-lactam antibiotics results in upregulation of the mecA/mecR1/mecI operon.
mecI	54.69	99.51	NC_002745:48894-49266	mecI acts as a repressor of transcription of the mecA/mecR1/mecI operon.
norB	75.68	65.42	HE999704:2734781-2736182	NorB is a multidrug efflux pump in Staphylococcus aureus that confers resistance to fluoroquinolones and other structurally unrelated antibiotics like tetracycline. It shares 30% similarity with NorB and is a structural homolog of Blt of Bacillus subtilis. It is regulated by mgrA also known as NorR.
mepR	99.76	99.29	NC_009782:379935-380355	MepR is an upstream repressor of MepA in Staphylococcus aureus. It is part of the mepRAB operon.
mepA	100	100	AY661734.1:840-2196	MepA is an efflux protein regulated by MepR and part of the MepRAB cluster. Its presence in Staphylococcus aureus led to multidrug resistance while it has also been shown to decrease tigecycline susceptibility.
EF-Tu	84.09	64.63	X98831.1:362-1556	Sequence variants of Streptomyces cinnamoneus elongation factor Tu that confer resistance to elfamycin antibiotics.
sav1866	20.89	66.76	NC_002951:1987720-1989457	Sav1866 is a multidrug efflux pump in the Gram-positive Staphylococcus aureus. It is a homolog of the human ABC transporter Mdr1 and pumps out toxic compounds including verapamil tetraphenylphosphorchloride and Hoechst 33342.
mgrA	99.78	99.78	NC_013450:694853-695297	MgrA also known as NorR is a regulator for norA norB and tet38. It is a positive regulator for norA expression but is a direct repressor for norB and an indirect repressor of tet38.
arlS	99.93	100	NC_007795:1360281-1361637	ArlS is a protein histidine kinase that phosphorylates ArlR a promoter for norA expression.
arlR	99.85	100	NC_009641:1461589-1462249	ArlR is a response regulator that binds to the norA promoter to activate expression. ArlR must first be phosphorylated by ArlS.
dfrE	70.63	71.56	AF028811:1-463	dfrE is a chromosome-encoded dihydrofolate reductase found in Enterococcus faecalis
norB	76.25	64.81	HE999704:2734781-2736182	NorB is a multidrug efflux pump in Staphylococcus aureus that confers resistance to fluoroquinolones and other structurally unrelated antibiotics like tetracycline. It shares 30% similarity with NorB and is a structural homolog of Blt of Bacillus subtilis. It is regulated by mgrA also known as NorR.
sav1866	99.94	100	NC_002951:1987720-1989457	Sav1866 is a multidrug efflux pump in the Gram-positive Staphylococcus aureus. It is a homolog of the human ABC transporter Mdr1 and pumps out toxic compounds including verapamil tetraphenylphosphorchloride and Hoechst 33342.
sav1866	23.82	67.94	NC_002951:1987720-1989457	Sav1866 is a multidrug efflux pump in the Gram-positive Staphylococcus aureus. It is a homolog of the human ABC transporter Mdr1 and pumps out toxic compounds including verapamil tetraphenylphosphorchloride and Hoechst 33342.

## Sheet: Resistome for SAUR678
GENE	%COVERAGE	%IDENTITY	ACCESSION	PRODUCT
mecA	99.95	99.8	KC243783:1-2008	A foreign PBP2a acquired by lateral gene transfer that able to perform peptidoglycan synthesis in the presence of beta-lactams.
tet(38)	100	98.37	AY825285:1-1354	Tet38 is a tetracycline efflux pump found in the Gram-positive Staphylococcus aureus. It is regulated by mgrA which also regulates NorB.
tetM	99.95	88.8	AM180355:600034-601954	TetM is a ribosomal protection protein that confers tetracycline resistance. It is found on transposable DNA elements and its horizontal transfer between bacterial species has been documented.
norA	96.14	76.14	AY566250:392-1556	NorA is a multidrug efflux pump in Staphylococcus aureus that confers resistance to fluoroquinolones and other structurally unrelated antibiotics like acriflavine. It shares 30% similarity with NorA and is a structural homolog of Bmr of Bacillus subtilis. It is regulated by arlRS and mgrA the latter also known as NorR.
dfrC	97.33	74.58	AE015929:1128934-1129420	dfrC is a chromosome-encoded dihydrofolate reductase found in Staphylococcus aureus
FosB3	66.51	75.71	HQ219726:386-806	A thiol transferase that leads to the resistance of fosfomycin in Enterococcus faecium. Contrasting FosA FosB is dependent on the cofactor Magnesium (II) and uses either bacillithiol to open up the epoxide ring of fosfomycin.
PC1_beta-lactamase_(blaZ)	99.88	97.16	NC_010066:9683-10529	The blaZ beta-lactamase is found in Bacillus subtilis and Staphylococcus aureus.
APH(3')-IIIa	99.87	100	CP004067:52915-53710	APH(3')-IIIa is a plasmid-encoded aminoglycoside phosphotransferase in S. aureus and Enterococcus spp.
SAT-4	97.61	97.61	U01945:374-917	SAT-4 is a plasmid-mediated streptothricin acetyltransferase and streptothricin (a nucleoside antibiotic) resistant determinant. Originally described from a Campylobacter coli BE/G4 plasmid gene sequence by Jacob et al 1994.
aad(6)	99.88	99.88	AY712687:1-832	aad(6) is a plasmid-encoded aminoglycoside nucleotidyltransferase gene in E. faecalis and Streptococcus oralis
tet(K)	99.93	100	NC_013452:2918-4298	TetK is a tetracycline efflux protein found in both Gram-negative (Haemophilus and Gallibacterium) and Gram-positive (many species including mycobacteria) bacteria.
AAC(6')-Ie-APH(2'')-Ia	99.93	99.93	NC_005024:42505-43945	AAC(6')-Ie-APH(2'')-Ia is an aminoglycoside acetyltransferase encoded by plasmids and transposons in S. aureus E. faecalis E. faecium and Staphylococcus warneri
APH(3'')-Ib	99.88	99.63	AF313472:15594-16398	APH(3'')-Ib is an aminoglycoside phosphotransferase encoded by plasmids transposons integrative conjugative elements and chromosomes in Enterobacteriaceae and Pseudomonas spp.
APH(6)-Id	77.21	100	AF024602:3156-3993	APH(6)-Id is an aminoglycoside phosphotransferase encoded by plasmids integrative conjugative elements and chromosomal genomic islands in K. pneumoniae Salmonella spp. E. coli Shigella flexneri Providencia alcalifaciens Pseudomonas spp. V. cholerae Edwardsiella tarda Pasteurella multocida and Aeromonas bestiarum
APH(3')-Ia	84.46	100	BX664015:103018-103834	APH(3')-Ia is a transposon-encoded aminoglycoside phosphotransferase in E. coli and S. enterica. It is identical at the protein sequence to APH(3')-Ic an aminoglycoside phosphotransferase encoded by plasmids transposons and genomic islands in K. pneumoniae A. baumannii S. marcescens Corynebacterium spp. Photobacterium spp. and Citrobacter spp.
(AGly)APH-Stph	98.88	100	HE579073:1778413-1779213	(AGly)APH-Stph
(Phe)Dha1	99.92	99.41	BA000018:2517801-2518988	(Phe)Dha1
mecR1	99.94	99.89	NC_009487:40849-42607	mecR1 is a transmembrane spanning and signal transducing protein which in response to interaction with beta-lactam antibiotics results in upregulation of the mecA/mecR1/mecI operon.
mecI	54.69	99.51	NC_002745:48894-49266	mecI acts as a repressor of transcription of the mecA/mecR1/mecI operon.
norB	75.68	65.42	HE999704:2734781-2736182	NorB is a multidrug efflux pump in Staphylococcus aureus that confers resistance to fluoroquinolones and other structurally unrelated antibiotics like tetracycline. It shares 30% similarity with NorB and is a structural homolog of Blt of Bacillus subtilis. It is regulated by mgrA also known as NorR.
mepR	99.76	99.29	NC_009782:379935-380355	MepR is an upstream repressor of MepA in Staphylococcus aureus. It is part of the mepRAB operon.
mepA	100	100	AY661734.1:840-2196	MepA is an efflux protein regulated by MepR and part of the MepRAB cluster. Its presence in Staphylococcus aureus led to multidrug resistance while it has also been shown to decrease tigecycline susceptibility.
EF-Tu	84.09	64.63	X98831.1:362-1556	Sequence variants of Streptomyces cinnamoneus elongation factor Tu that confer resistance to elfamycin antibiotics.
sav1866	20.89	66.76	NC_002951:1987720-1989457	Sav1866 is a multidrug efflux pump in the Gram-positive Staphylococcus aureus. It is a homolog of the human ABC transporter Mdr1 and pumps out toxic compounds including verapamil tetraphenylphosphorchloride and Hoechst 33342.
mgrA	99.78	99.78	NC_013450:694853-695297	MgrA also known as NorR is a regulator for norA norB and tet38. It is a positive regulator for norA expression but is a direct repressor for norB and an indirect repressor of tet38.
arlS	99.93	100	NC_007795:1360281-1361637	ArlS is a protein histidine kinase that phosphorylates ArlR a promoter for norA expression.
arlR	99.85	100	NC_009641:1461589-1462249	ArlR is a response regulator that binds to the norA promoter to activate expression. ArlR must first be phosphorylated by ArlS.
dfrE	70.63	71.56	AF028811:1-463	dfrE is a chromosome-encoded dihydrofolate reductase found in Enterococcus faecalis
norB	76.25	64.81	HE999704:2734781-2736182	NorB is a multidrug efflux pump in Staphylococcus aureus that confers resistance to fluoroquinolones and other structurally unrelated antibiotics like tetracycline. It shares 30% similarity with NorB and is a structural homolog of Blt of Bacillus subtilis. It is regulated by mgrA also known as NorR.
sav1866	99.94	100	NC_002951:1987720-1989457	Sav1866 is a multidrug efflux pump in the Gram-positive Staphylococcus aureus. It is a homolog of the human ABC transporter Mdr1 and pumps out toxic compounds including verapamil tetraphenylphosphorchloride and Hoechst 33342.
sav1866	23.82	67.94	NC_002951:1987720-1989457	Sav1866 is a multidrug efflux pump in the Gram-positive Staphylococcus aureus. It is a homolog of the human ABC transporter Mdr1 and pumps out toxic compounds including verapamil tetraphenylphosphorchloride and Hoechst 33342.

## Sheet: Resistome_SAUR1404
GENE	%COVERAGE	%IDENTITY	ACCESSION	PRODUCT
mecA	99.95	99.75	KC243783:1-2008	A foreign PBP2a acquired by lateral gene transfer that able to perform peptidoglycan synthesis in the presence of beta-lactams.
tet(38)	100	98.37	AY825285:1-1354	Tet38 is a tetracycline efflux pump found in the Gram-positive Staphylococcus aureus. It is regulated by mgrA which also regulates NorB.
tetM	99.95	88.8	AM180355:600034-601954	TetM is a ribosomal protection protein that confers tetracycline resistance. It is found on transposable DNA elements and its horizontal transfer between bacterial species has been documented.
norA	96.14	76.14	AY566250:392-1556	NorA is a multidrug efflux pump in Staphylococcus aureus that confers resistance to fluoroquinolones and other structurally unrelated antibiotics like acriflavine. It shares 30% similarity with NorA and is a structural homolog of Bmr of Bacillus subtilis. It is regulated by arlRS and mgrA the latter also known as NorR.
dfrC	97.33	74.58	AE015929:1128934-1129420	dfrC is a chromosome-encoded dihydrofolate reductase found in Staphylococcus aureus
FosB3	66.51	75.71	HQ219726:386-806	A thiol transferase that leads to the resistance of fosfomycin in Enterococcus faecium. Contrasting FosA FosB is dependent on the cofactor Magnesium (II) and uses either bacillithiol to open up the epoxide ring of fosfomycin.
blaZ	99.88	97.16	NC_010066:9683-10529	The blaZ beta-lactamase is found in Bacillus subtilis and Staphylococcus aureus.
tet(K)	99.93	100	NC_013452:2918-4298	TetK is a tetracycline efflux protein found in both Gram-negative (Haemophilus and Gallibacterium) and Gram-positive (many species including mycobacteria) bacteria.
AAC(6')-Ie-APH(2'')-Ia	99.93	99.93	NC_005024:42505-43945	AAC(6')-Ie-APH(2'')-Ia is an aminoglycoside acetyltransferase encoded by plasmids and transposons in S. aureus E. faecalis E. faecium and Staphylococcus warneri
APH(6)-Id	52.51	100	AF024602:3156-3993	APH(6)-Id is an aminoglycoside phosphotransferase encoded by plasmids integrative conjugative elements and chromosomal genomic islands in K. pneumoniae Salmonella spp. E. coli Shigella flexneri Providencia alcalifaciens Pseudomonas spp. V. cholerae Edwardsiella tarda Pasteurella multocida and Aeromonas bestiarum
(AGly)APH-Stph	98.88	100	HE579073:1778413-1779213	(AGly)APH-Stph
(Phe)Dha1	99.92	99.41	BA000018:2517801-2518988	(Phe)Dha1
mecR1	99.94	99.89	NC_009487:40849-42607	mecR1 is a transmembrane spanning and signal transducing protein which in response to interaction with beta-lactam antibiotics results in upregulation of the mecA/mecR1/mecI operon.
mecI	54.69	99.51	NC_002745:48894-49266	mecI acts as a repressor of transcription of the mecA/mecR1/mecI operon.
norB	75.68	65.42	HE999704:2734781-2736182	NorB is a multidrug efflux pump in Staphylococcus aureus that confers resistance to fluoroquinolones and other structurally unrelated antibiotics like tetracycline. It shares 30% similarity with NorB and is a structural homolog of Blt of Bacillus subtilis. It is regulated by mgrA also known as NorR.
mepR	99.76	99.29	NC_009782:379935-380355	MepR is an upstream repressor of MepA in Staphylococcus aureus. It is part of the mepRAB operon.
mepA	100	100	AY661734.1:840-2196	MepA is an efflux protein regulated by MepR and part of the MepRAB cluster. Its presence in Staphylococcus aureus led to multidrug resistance while it has also been shown to decrease tigecycline susceptibility.
EF-Tu	84.09	64.63	X98831.1:362-1556	Sequence variants of Streptomyces cinnamoneus elongation factor Tu that confer resistance to elfamycin antibiotics.
sav1866	20.89	66.76	NC_002951:1987720-1989457	Sav1866 is a multidrug efflux pump in the Gram-positive Staphylococcus aureus. It is a homolog of the human ABC transporter Mdr1 and pumps out toxic compounds including verapamil tetraphenylphosphorchloride and Hoechst 33342.
mgrA	99.78	99.78	NC_013450:694853-695297	MgrA also known as NorR is a regulator for norA norB and tet38. It is a positive regulator for norA expression but is a direct repressor for norB and an indirect repressor of tet38.
arlS	99.93	100	NC_007795:1360281-1361637	ArlS is a protein histidine kinase that phosphorylates ArlR a promoter for norA expression.
arlR	99.85	100	NC_009641:1461589-1462249	ArlR is a response regulator that binds to the norA promoter to activate expression. ArlR must first be phosphorylated by ArlS.
dfrE	70.63	71.56	AF028811:1-463	dfrE is a chromosome-encoded dihydrofolate reductase found in Enterococcus faecalis
norB	76.25	64.81	HE999704:2734781-2736182	NorB is a multidrug efflux pump in Staphylococcus aureus that confers resistance to fluoroquinolones and other structurally unrelated antibiotics like tetracycline. It shares 30% similarity with NorB and is a structural homolog of Blt of Bacillus subtilis. It is regulated by mgrA also known as NorR.
sav1866	99.94	100	NC_002951:1987720-1989457	Sav1866 is a multidrug efflux pump in the Gram-positive Staphylococcus aureus. It is a homolog of the human ABC transporter Mdr1 and pumps out toxic compounds including verapamil tetraphenylphosphorchloride and Hoechst 33342.
sav1866	23.82	67.94	NC_002951:1987720-1989457	Sav1866 is a multidrug efflux pump in the Gram-positive Staphylococcus aureus. It is a homolog of the human ABC transporter Mdr1 and pumps out toxic compounds including verapamil tetraphenylphosphorchloride and Hoechst 33342.
