# Supplementary material for: Emergence of Methicillin-Resistant Staphylococcus aureus ST239/241 SCCmec-III Mercury in Eastern Algeria
Source: Pathogens. 2021 Nov 18;10(11):1503. doi: 10.3390/pathogens10111503 (PMC8621676; doi:10.3390/pathogens10111503)
Supplement: Supplementary file 1 [file pathogens-10-01503-s001.zip › Table S3.xlsx]

## Sheet: Virulence genes for SAUR390
GENE	%COVERAGE	%IDENTITY	ACCESSION	PRODUCT
adsA	100	97.07	NP_644838	(adsA) Adenosine synthase A [AdsA (VF0422)] [Staphylococcus aureus subsp. aureus MW2]
spa	50.3	93.55	NP_644899	(spa) Immunoglobulin G binding protein A precursor [SpA (VF0017)] [Staphylococcus aureus subsp. aureus MW2]
spa	20.76	99.67	NP_644899	(spa) Immunoglobulin G binding protein A precursor [SpA (VF0017)] [Staphylococcus aureus subsp. aureus MW2]
lap	86.2	68.33	NP_465159	(lap) Listeria adhesion protein Lap [Lap (VF0444)] [Listeria monocytogenes EGD-e]
cap8A	100	99.03	NP_644939	(cap8A) capsular polysaccharide synthesis enzyme [Capsule (VF0003)] [Staphylococcus aureus subsp. aureus MW2]
cap8B	99.85	92.86	NP_644940	(cap8B) capsular polysaccharide synthesis enzyme Cap8B [Capsule (VF0003)] [Staphylococcus aureus subsp. aureus MW2]
cap8C	100	99.61	NP_644941	(cap8C) capsular polysaccharide synthesis enzyme Cap8C [Capsule (VF0003)] [Staphylococcus aureus subsp. aureus MW2]
cap8D	100	98.14	NP_644942	(cap8D) capsular polysaccharide synthesis enzyme Cap8D [Capsule (VF0003)] [Staphylococcus aureus subsp. aureus MW2]
cap8E	100	98.64	NP_644943	(cap8E) capsular polysaccharide synthesis enzyme Cap8E [Capsule (VF0003)] [Staphylococcus aureus subsp. aureus MW2]
cap8F	100	98.47	NP_644944	(cap8F) capsular polysaccharide synthesis enzyme Cap8F [Capsule (VF0003)] [Staphylococcus aureus subsp. aureus MW2]
cap8G	100	99.11	NP_644945	(cap8G) capsular polysaccharide synthesis enzyme Cap8G [Capsule (VF0003)] [Staphylococcus aureus subsp. aureus MW2]
cap8H	100	98.61	NP_644946	(cap8H) capsular polysaccharide synthesis enzyme Cap8H [Capsule (VF0003)] [Staphylococcus aureus subsp. aureus MW2]
cap8I	100	98.78	NP_644947	(cap8I) capsular polysaccharide synthesis enzyme Cap8I [Capsule (VF0003)] [Staphylococcus aureus subsp. aureus MW2]
cap8J	100	98.92	NP_644948	(cap8J) capsular polysaccharide synthesis enzyme Cap8J [Capsule (VF0003)] [Staphylococcus aureus subsp. aureus MW2]
cap8K	100	99.03	NP_644949	(cap8K) capsular polysaccharide synthesis enzyme Cap8K [Capsule (VF0003)] [Staphylococcus aureus subsp. aureus MW2]
cap8L	100	98.92	NP_644950	(cap8L) capsular polysaccharide synthesis enzyme Cap8L [Capsule (VF0003)] [Staphylococcus aureus subsp. aureus MW2]
cap8M	100	98.57	NP_644951	(cap8M) capsular polysaccharide synthesis enzyme Cap8M [Capsule (VF0003)] [Staphylococcus aureus subsp. aureus MW2]
cap8N	100	98.09	NP_644952	(cap8N) capsular polysaccharide synthesis enzyme Cap8N [Capsule (VF0003)] [Staphylococcus aureus subsp. aureus MW2]
cap8O	100	99.13	NP_644953	(cap8O) capsular polysaccharide synthesis enzyme Cap8O [Capsule (VF0003)] [Staphylococcus aureus subsp. aureus MW2]
cap8P	100	98.95	NP_644954	(cap8P) capsular polysaccharide synthesis enzyme Cap8P [Capsule (VF0003)] [Staphylococcus aureus subsp. aureus MW2]
isdG	92.59	70.97	YP_001332081	(isdG) iron-regulated surface determinant protein G [Isd (VF0015)] [Staphylococcus aureus subsp. aureus str. Newman]
coa	97.16	79.99	NP_645021	(coa) staphylocoagulase precursor [Staphylocoagulase (VF0421)] [Staphylococcus aureus subsp. aureus MW2]
coa	6.94	82.58	NP_645021	(coa) staphylocoagulase precursor [Staphylocoagulase (VF0421)] [Staphylococcus aureus subsp. aureus MW2]
esxA	100	99.66	NP_645073	(esxA) type VII secretion system protein secreted protein EsxA [Type VII secretion system (VF0403)] [Staphylococcus aureus subsp. aureus MW2]
esaA	100	99.11	NP_645074	(esaA) type VII secretion system protein EsaA [Type VII secretion system (VF0403)] [Staphylococcus aureus subsp. aureus MW2]
essA	100	99.78	NP_645075	(essA) type VII secretion system protein EssA monotopic membrane protein [Type VII secretion system (VF0403)] [Staphylococcus aureus subsp. aureus MW2]
esaB	100	98.35	NP_645076	(esaB) type VII secretion system protein EsaB [Type VII secretion system (VF0403)] [Staphylococcus aureus subsp. aureus MW2]
essB	100	99.03	NP_645078	(essB) type VII secretion system protein EssB monotopic membrane protein [Type VII secretion system (VF0403)] [Staphylococcus aureus subsp. aureus MW2]
essC	77.43	96.19	NP_645079	(essC) type VII secretion system protein EssC FtsK/SpoIIIE family ATPase [Type VII secretion system (VF0403)] [Staphylococcus aureus subsp. aureus MW2]
geh	93.2	97.67	NP_645114	(geh) glycerol ester hydrolase [Lipase (VF0012)] [Staphylococcus aureus subsp. aureus MW2]
clpC	90.78	71.16	NP_463763	(clpC) endopeptidase Clp ATP-binding chain C [ClpC (VF0072)] [Listeria monocytogenes EGD-e]
sdrC	97.91	93.86	NP_645333	(sdrC) Ser-Asp rich fibrinogen-binding bone sialoprotein-binding protein [SDr (VF0019)] [Staphylococcus aureus subsp. aureus MW2]
sdrD	99.98	95.92	NP_645334	(sdrD) Ser-Asp rich fibrinogen-binding bone sialoprotein-binding protein [SDr (VF0019)] [Staphylococcus aureus subsp. aureus MW2]
clfB	4.99	85.29	NP_647368	(clfB) Clumping factor B adhesin [Clumping factor (VF0004)] [Staphylococcus aureus subsp. aureus MW2]
sdrE	100	96.26	NP_645335	(sdrE) Ser-Asp rich fibrinogen-binding bone sialoprotein-binding protein [SDr (VF0019)] [Staphylococcus aureus subsp. aureus MW2]
psaA	83.76	65.33	NP_346089	(psaA) manganese ABC transporter manganese-binding adhesion liprotein [PsaA (VF0151)] [Streptococcus pneumoniae TIGR4]
cpsJ	20.98	71.92	NP_816132	(cpsJ) ABC transporter ATP-binding protein [Capsule (VF0361)] [Enterococcus faecalis V583]
clpP	94.14	78.01	NP_465991	(clpP) ATP-dependent Clp protease proteolytic subunit [ClpP (VF0074)] [Listeria monocytogenes EGD-e]
clfA	97.89	95.53	NP_645581	(clfA) Clumping factor A fibrinogen-binding protein [Clumping factor (VF0004)] [Staphylococcus aureus subsp. aureus MW2]
vWbp	100	100	YP_001331791	(vWbp) secreted von Willebrand factor-binding protein precursor [vWbp (VF0420)] [Staphylococcus aureus subsp. aureus str. Newman]
vWbp	14.87	74.45	YP_001331791	(vWbp) secreted von Willebrand factor-binding protein precursor [vWbp (VF0420)] [Staphylococcus aureus subsp. aureus str. Newman]
clpC	26.31	66.87	NP_463763	(clpC) endopeptidase Clp ATP-binding chain C [ClpC (VF0072)] [Listeria monocytogenes EGD-e]
clpC	19.29	68.63	NP_463763	(clpC) endopeptidase Clp ATP-binding chain C [ClpC (VF0072)] [Listeria monocytogenes EGD-e]
sspC	100	99.7	NP_645747	(sspC) Staphostatin B [Staphopain (VF0006)] [Staphylococcus aureus subsp. aureus MW2]
sspB	100	98.98	NP_645748	(sspB) staphopain cysteine proteinase SspB [Staphopain (VF0006)] [Staphylococcus aureus subsp. aureus MW2]
sspA	100	96.44	NP_645749	(sspA) serine protease; V8 protease; glutamyl endopeptidase [V8 protease (VF0023)] [Staphylococcus aureus subsp. aureus MW2]
isdB	100	100	YP_001332074	(isdB) iron-regulated surface determinant protein B haemoglobin receptor [Isd (VF0015)] [Staphylococcus aureus subsp. aureus str. Newman]
isdA	100	100	YP_001332075	(isdA) iron-regulated surface determinant protein A [Isd (VF0015)] [Staphylococcus aureus subsp. aureus str. Newman]
isdC	100	100	YP_001332076	(isdC) iron-regulated surface determinant protein C [Isd (VF0015)] [Staphylococcus aureus subsp. aureus str. Newman]
isdD	100	99.81	NP_645831	(isdD) iron-regulated surface determinant protein D [Isd (VF0015)] [Staphylococcus aureus subsp. aureus MW2]
isdE	100	100	YP_001332078	(isdE) iron-regulated surface determinant protein E [Isd (VF0015)] [Staphylococcus aureus subsp. aureus str. Newman]
isdF	100	99.69	NP_645833	(isdF) iron-regulated surface determinant protein F ATP-binding-cassette-type transmembrane transporter [Isd (VF0015)] [Staphylococcus aureus subsp. aureus MW2]
srtB	100	99.59	NP_645834	(srtB) NPQTN specific sortase B [Isd (VF0015)] [Staphylococcus aureus subsp. aureus MW2]
isdG	100	99.69	YP_001332081	(isdG) iron-regulated surface determinant protein G [Isd (VF0015)] [Staphylococcus aureus subsp. aureus str. Newman]
cpsA	32.23	71.86	NP_816141	(cpsA) undecaprenyl diphosphate synthase [Capsule (VF0361)] [Enterococcus faecalis V583]
katA	59.6	68.78	NP_273273	(katA) catalase [KatA (VF0454)] [Neisseria meningitidis MC58]
ebp	100	98.02	NP_646186	(ebp) cell surface elastin binding protein [EbpS (VF0008)] [Staphylococcus aureus subsp. aureus MW2]
isdB	48.92	71.55	YP_001332074	(isdB) iron-regulated surface determinant protein B haemoglobin receptor [Isd (VF0015)] [Staphylococcus aureus subsp. aureus str. Newman]
lukF-PV	98.98	82.06	NP_646195	(lukF-PV) Panton-Valentine leukocidin chain F precursor [PVL (VF0018)] [Staphylococcus aureus subsp. aureus MW2]
hlgA	97.74	73.25	NP_647159	(hlgA) gamma-hemolysin chain II precursor [<gamma>-hemolysin (VF0011)] [Staphylococcus aureus subsp. aureus MW2]
map	100	99.6	CAB94853	(map) extracellular proteins Map [Eap/Map (VF0016)] [Staphylococcus aureus str. Newman D2C (ATCC 25904)]
hlb	100	100	YP_186826	(hlb) beta-hemolysin [<beta>-hemolysin (VF0002)] [Staphylococcus aureus subsp. aureus COL]
htpB	86.21	66.67	YP_094724	(htpB) Hsp60 60K heat shock protein HtpB [Hsp60 (VF0159)] [Legionella pneumophila subsp. pneumophila str. Philadelphia 1]
hld	100	99.26	NP_646776	(hld) delta-hemolysin [<delta>-hemolysin (VF0007)] [Staphylococcus aureus subsp. aureus MW2]
hld	100	99.26	NP_646776	(hld) delta-hemolysin [<delta>-hemolysin (VF0007)] [Staphylococcus aureus subsp. aureus MW2]
cap8P	91.27	66.13	NP_644954	(cap8P) capsular polysaccharide synthesis enzyme Cap8P [Capsule (VF0003)] [Staphylococcus aureus subsp. aureus MW2]
hysA	98.53	90.58	NP_646946	(hysA) hyaluronate lyase precursor [Hyaluronate lyase (VF0013)] [Staphylococcus aureus subsp. aureus MW2]
ureB	62.92	65.06	NP_206872	(ureB) urease beta subunit UreB urea amidohydrolase [Urease (VF0050)] [Helicobacter pylori 26695]
ureG	95.83	66.38	NP_206868	(ureG) urease accessory protein (ureG) [Urease (VF0050)] [Helicobacter pylori 26695]
sbi	99.77	97.79	NP_647158	(sbi) IgG-binding protein SBI [Sbi (VF0423)] [Staphylococcus aureus subsp. aureus MW2]
hlgA	100	99.36	NP_647159	(hlgA) gamma-hemolysin chain II precursor [<gamma>-hemolysin (VF0011)] [Staphylococcus aureus subsp. aureus MW2]
hlgC	100	99.47	NP_647160	(hlgC) gamma-hemolysin component C [<gamma>-hemolysin (VF0011)] [Staphylococcus aureus subsp. aureus MW2]
hlgB	100	99.9	NP_647161	(hlgB) gamma-hemolysin component B [<gamma>-hemolysin (VF0011)] [Staphylococcus aureus subsp. aureus MW2]
fnbB	98.91	86.55	NP_647237	(fnbB) fibronectin-binding protein B [FnBPs (VF0010)] [Staphylococcus aureus subsp. aureus MW2]
fnbA	99.64	87.68	NP_647238	(fnbA) fibronectin-binding protein A [FnBPs (VF0010)] [Staphylococcus aureus subsp. aureus MW2]
clpE	17.29	69.51	NP_464522	(clpE) ATP-dependent protease [ClpE (VF0073)] [Listeria monocytogenes EGD-e]
clfB	99.74	91.97	NP_647368	(clfB) Clumping factor B adhesin [Clumping factor (VF0004)] [Staphylococcus aureus subsp. aureus MW2]
aur	100	89.02	NP_647375	(aur) zinc metalloproteinase aureolysin [Aureolysin (VF0024)] [Staphylococcus aureus subsp. aureus MW2]
cap8C	81.7	66.06	NP_644941	(cap8C) capsular polysaccharide synthesis enzyme Cap8C [Capsule (VF0003)] [Staphylococcus aureus subsp. aureus MW2]
cap8B	83.55	69.85	NP_644940	(cap8B) capsular polysaccharide synthesis enzyme Cap8B [Capsule (VF0003)] [Staphylococcus aureus subsp. aureus MW2]
icaR	100	99.47	NP_647402	(icaR) ica operon transcriptional regulator IcaR [Intercellular adhesion proteins (VF0014)] [Staphylococcus aureus subsp. aureus MW2]
icaA	100	99.44	NP_647403	(icaA) N-acetylglucosaminyltransferase involved in polysaccharide intercellular adhesin(PIA) synthesis [Intercellular adhesion proteins (VF0014)] [Staphylococcus aureus subsp. aureus MW2]
icaD	100	98.37	NP_647404	(icaD) intercellular adhesion protein D involved in polysaccharide intercellular adhesin(PIA) synthesis [Intercellular adhesion proteins (VF0014)] [Staphylococcus aureus subsp. aureus MW2]
icaB	100	99.2	NP_647405	(icaB) N-deacetylase involved in polysaccharide intercellular adhesin(PIA) synthesis [Intercellular adhesion proteins (VF0014)] [Staphylococcus aureus subsp. aureus MW2]
icaC	86.23	96.38	NP_647406	(icaC) intercellular adhesion protein C involved in polysaccharide intercellular adhesin(PIA) synthesis [Intercellular adhesion proteins (VF0014)] [Staphylococcus aureus subsp. aureus MW2]
lip	100	98.39	NP_647407	(lip) triacylglycerol lipase precursor [Lipase (CVF091)] [Staphylococcus aureus subsp. aureus MW2]
cna	60.84	98.01	NP_647429	(cna) collagen adhesin precursor [CNA (VF0005)] [Staphylococcus aureus subsp. aureus MW2]
spa	22.79	94.36	NP_644899	(spa) Immunoglobulin G binding protein A precursor [SpA (VF0017)] [Staphylococcus aureus subsp. aureus MW2]
spa	29.61	95.43	NP_644899	(spa) Immunoglobulin G binding protein A precursor [SpA (VF0017)] [Staphylococcus aureus subsp. aureus MW2]

## Sheet: Virulence genes for SAUR678
GENE	%COVERAGE	%IDENTITY	ACCESSION	PRODUCT
spa	77.82	92.65	NP_644899	(spa) Immunoglobulin G binding protein A precursor [SpA (VF0017)] [Staphylococcus aureus subsp. aureus MW2]
lap	86.2	68.33	NP_465159	(lap) Listeria adhesion protein Lap [Lap (VF0444)] [Listeria monocytogenes EGD-e]
cap8A	100	99.03	NP_644939	(cap8A) capsular polysaccharide synthesis enzyme [Capsule (VF0003)] [Staphylococcus aureus subsp. aureus MW2]
cap8B	99.85	92.86	NP_644940	(cap8B) capsular polysaccharide synthesis enzyme Cap8B [Capsule (VF0003)] [Staphylococcus aureus subsp. aureus MW2]
cap8C	100	99.61	NP_644941	(cap8C) capsular polysaccharide synthesis enzyme Cap8C [Capsule (VF0003)] [Staphylococcus aureus subsp. aureus MW2]
cap8D	100	98.19	NP_644942	(cap8D) capsular polysaccharide synthesis enzyme Cap8D [Capsule (VF0003)] [Staphylococcus aureus subsp. aureus MW2]
cap8E	100	98.54	NP_644943	(cap8E) capsular polysaccharide synthesis enzyme Cap8E [Capsule (VF0003)] [Staphylococcus aureus subsp. aureus MW2]
cap8F	100	98.47	NP_644944	(cap8F) capsular polysaccharide synthesis enzyme Cap8F [Capsule (VF0003)] [Staphylococcus aureus subsp. aureus MW2]
cap8G	100	99.11	NP_644945	(cap8G) capsular polysaccharide synthesis enzyme Cap8G [Capsule (VF0003)] [Staphylococcus aureus subsp. aureus MW2]
cap8H	100	98.61	NP_644946	(cap8H) capsular polysaccharide synthesis enzyme Cap8H [Capsule (VF0003)] [Staphylococcus aureus subsp. aureus MW2]
cap8I	100	98.78	NP_644947	(cap8I) capsular polysaccharide synthesis enzyme Cap8I [Capsule (VF0003)] [Staphylococcus aureus subsp. aureus MW2]
cap8J	100	98.92	NP_644948	(cap8J) capsular polysaccharide synthesis enzyme Cap8J [Capsule (VF0003)] [Staphylococcus aureus subsp. aureus MW2]
cap8K	100	99.03	NP_644949	(cap8K) capsular polysaccharide synthesis enzyme Cap8K [Capsule (VF0003)] [Staphylococcus aureus subsp. aureus MW2]
cap8L	100	98.84	NP_644950	(cap8L) capsular polysaccharide synthesis enzyme Cap8L [Capsule (VF0003)] [Staphylococcus aureus subsp. aureus MW2]
cap8M	100	98.57	NP_644951	(cap8M) capsular polysaccharide synthesis enzyme Cap8M [Capsule (VF0003)] [Staphylococcus aureus subsp. aureus MW2]
cap8N	100	98.09	NP_644952	(cap8N) capsular polysaccharide synthesis enzyme Cap8N [Capsule (VF0003)] [Staphylococcus aureus subsp. aureus MW2]
cap8O	100	99.13	NP_644953	(cap8O) capsular polysaccharide synthesis enzyme Cap8O [Capsule (VF0003)] [Staphylococcus aureus subsp. aureus MW2]
cap8P	100	98.95	NP_644954	(cap8P) capsular polysaccharide synthesis enzyme Cap8P [Capsule (VF0003)] [Staphylococcus aureus subsp. aureus MW2]
isdG	92.59	70.97	YP_001332081	(isdG) iron-regulated surface determinant protein G [Isd (VF0015)] [Staphylococcus aureus subsp. aureus str. Newman]
coa	97.16	79.99	NP_645021	(coa) staphylocoagulase precursor [Staphylocoagulase (VF0421)] [Staphylococcus aureus subsp. aureus MW2]
coa	6.94	82.58	NP_645021	(coa) staphylocoagulase precursor [Staphylocoagulase (VF0421)] [Staphylococcus aureus subsp. aureus MW2]
esxA	100	99.66	NP_645073	(esxA) type VII secretion system protein secreted protein EsxA [Type VII secretion system (VF0403)] [Staphylococcus aureus subsp. aureus MW2]
esaA	100	99.14	NP_645074	(esaA) type VII secretion system protein EsaA [Type VII secretion system (VF0403)] [Staphylococcus aureus subsp. aureus MW2]
essA	100	99.78	NP_645075	(essA) type VII secretion system protein EssA monotopic membrane protein [Type VII secretion system (VF0403)] [Staphylococcus aureus subsp. aureus MW2]
esaB	100	98.35	NP_645076	(esaB) type VII secretion system protein EsaB [Type VII secretion system (VF0403)] [Staphylococcus aureus subsp. aureus MW2]
essB	100	99.03	NP_645078	(essB) type VII secretion system protein EssB monotopic membrane protein [Type VII secretion system (VF0403)] [Staphylococcus aureus subsp. aureus MW2]
essC	77.43	96.22	NP_645079	(essC) type VII secretion system protein EssC FtsK/SpoIIIE family ATPase [Type VII secretion system (VF0403)] [Staphylococcus aureus subsp. aureus MW2]
geh	47.52	97.27	NP_645114	(geh) glycerol ester hydrolase [Lipase (VF0012)] [Staphylococcus aureus subsp. aureus MW2]
geh	37.1	97.92	NP_645114	(geh) glycerol ester hydrolase [Lipase (VF0012)] [Staphylococcus aureus subsp. aureus MW2]
clpC	90.78	71.2	NP_463763	(clpC) endopeptidase Clp ATP-binding chain C [ClpC (VF0072)] [Listeria monocytogenes EGD-e]
sdrC	97.28	93.55	NP_645333	(sdrC) Ser-Asp rich fibrinogen-binding bone sialoprotein-binding protein [SDr (VF0019)] [Staphylococcus aureus subsp. aureus MW2]
sdrD	95.13	96.92	NP_645334	(sdrD) Ser-Asp rich fibrinogen-binding bone sialoprotein-binding protein [SDr (VF0019)] [Staphylococcus aureus subsp. aureus MW2]
sdrE	5.95	89.22	NP_645335	(sdrE) Ser-Asp rich fibrinogen-binding bone sialoprotein-binding protein [SDr (VF0019)] [Staphylococcus aureus subsp. aureus MW2]
sdrE	100	96.39	NP_645335	(sdrE) Ser-Asp rich fibrinogen-binding bone sialoprotein-binding protein [SDr (VF0019)] [Staphylococcus aureus subsp. aureus MW2]
psaA	83.76	65.45	NP_346089	(psaA) manganese ABC transporter manganese-binding adhesion liprotein [PsaA (VF0151)] [Streptococcus pneumoniae TIGR4]
cpsJ	20.98	71.92	NP_816132	(cpsJ) ABC transporter ATP-binding protein [Capsule (VF0361)] [Enterococcus faecalis V583]
clpP	94.14	78.01	NP_465991	(clpP) ATP-dependent Clp protease proteolytic subunit [ClpP (VF0074)] [Listeria monocytogenes EGD-e]
clfA	98.1	95.45	NP_645581	(clfA) Clumping factor A fibrinogen-binding protein [Clumping factor (VF0004)] [Staphylococcus aureus subsp. aureus MW2]
vWbp	100	100	YP_001331791	(vWbp) secreted von Willebrand factor-binding protein precursor [vWbp (VF0420)] [Staphylococcus aureus subsp. aureus str. Newman]
vWbp	14.87	74.45	YP_001331791	(vWbp) secreted von Willebrand factor-binding protein precursor [vWbp (VF0420)] [Staphylococcus aureus subsp. aureus str. Newman]
selk	100	97.26	NP_646755	(selk) staphylococcal enterotoxin K precursor [SE (VF0020)] [Staphylococcus aureus subsp. aureus MW2]
selq	100	98.9	NP_646754	(selq) staphylococcal enterotoxin G precursor [SE (VF0020)] [Staphylococcus aureus subsp. aureus MW2]
clpC	26.31	66.87	NP_463763	(clpC) endopeptidase Clp ATP-binding chain C [ClpC (VF0072)] [Listeria monocytogenes EGD-e]
clpC	19.29	68.63	NP_463763	(clpC) endopeptidase Clp ATP-binding chain C [ClpC (VF0072)] [Listeria monocytogenes EGD-e]
sspC	100	99.7	NP_645747	(sspC) Staphostatin B [Staphopain (VF0006)] [Staphylococcus aureus subsp. aureus MW2]
sspB	66.75	98.61	NP_645748	(sspB) staphopain cysteine proteinase SspB [Staphopain (VF0006)] [Staphylococcus aureus subsp. aureus MW2]
sspB	27.33	99.69	NP_645748	(sspB) staphopain cysteine proteinase SspB [Staphopain (VF0006)] [Staphylococcus aureus subsp. aureus MW2]
sspA	100	96.44	NP_645749	(sspA) serine protease; V8 protease; glutamyl endopeptidase [V8 protease (VF0023)] [Staphylococcus aureus subsp. aureus MW2]
isdB	100	100	YP_001332074	(isdB) iron-regulated surface determinant protein B haemoglobin receptor [Isd (VF0015)] [Staphylococcus aureus subsp. aureus str. Newman]
isdA	100	100	YP_001332075	(isdA) iron-regulated surface determinant protein A [Isd (VF0015)] [Staphylococcus aureus subsp. aureus str. Newman]
isdC	100	100	YP_001332076	(isdC) iron-regulated surface determinant protein C [Isd (VF0015)] [Staphylococcus aureus subsp. aureus str. Newman]
isdD	100	99.72	NP_645831	(isdD) iron-regulated surface determinant protein D [Isd (VF0015)] [Staphylococcus aureus subsp. aureus MW2]
isdE	100	100	YP_001332078	(isdE) iron-regulated surface determinant protein E [Isd (VF0015)] [Staphylococcus aureus subsp. aureus str. Newman]
isdF	100	99.69	NP_645833	(isdF) iron-regulated surface determinant protein F ATP-binding-cassette-type transmembrane transporter [Isd (VF0015)] [Staphylococcus aureus subsp. aureus MW2]
srtB	100	99.46	NP_645834	(srtB) NPQTN specific sortase B [Isd (VF0015)] [Staphylococcus aureus subsp. aureus MW2]
isdG	100	99.69	YP_001332081	(isdG) iron-regulated surface determinant protein G [Isd (VF0015)] [Staphylococcus aureus subsp. aureus str. Newman]
cpsA	32.23	71.86	NP_816141	(cpsA) undecaprenyl diphosphate synthase [Capsule (VF0361)] [Enterococcus faecalis V583]
katA	59.6	68.78	NP_273273	(katA) catalase [KatA (VF0454)] [Neisseria meningitidis MC58]
ebp	100	98.02	NP_646186	(ebp) cell surface elastin binding protein [EbpS (VF0008)] [Staphylococcus aureus subsp. aureus MW2]
isdB	48.92	71.44	YP_001332074	(isdB) iron-regulated surface determinant protein B haemoglobin receptor [Isd (VF0015)] [Staphylococcus aureus subsp. aureus str. Newman]
lukF-PV	98.98	82.06	NP_646195	(lukF-PV) Panton-Valentine leukocidin chain F precursor [PVL (VF0018)] [Staphylococcus aureus subsp. aureus MW2]
hlgA	97.74	73.36	NP_647159	(hlgA) gamma-hemolysin chain II precursor [<gamma>-hemolysin (VF0011)] [Staphylococcus aureus subsp. aureus MW2]
map	100	99.6	CAB94853	(map) extracellular proteins Map [Eap/Map (VF0016)] [Staphylococcus aureus str. Newman D2C (ATCC 25904)]
hlb	18.43	100	YP_186826	(hlb) beta-hemolysin [<beta>-hemolysin (VF0002)] [Staphylococcus aureus subsp. aureus COL]
scn	100	99.72	YP_001332910	(scn) complement inhibitor SCIN [SCIN (VF0425)] [Staphylococcus aureus subsp. aureus str. Newman]
sak	100	99.59	NP_646702	(sak) Staphylokinase precursor [Staphylokinase (VF0021)] [Staphylococcus aureus subsp. aureus MW2]
sea	100	100	NP_646706	(sea) staphylococcal enterotoxin A precursor [SE (VF0020)] [Staphylococcus aureus subsp. aureus MW2]
hlb	82.98	100	YP_186826	(hlb) beta-hemolysin [<beta>-hemolysin (VF0002)] [Staphylococcus aureus subsp. aureus COL]
htpB	86.21	66.67	YP_094724	(htpB) Hsp60 60K heat shock protein HtpB [Hsp60 (VF0159)] [Legionella pneumophila subsp. pneumophila str. Philadelphia 1]
hld	100	99.26	NP_646776	(hld) delta-hemolysin [<delta>-hemolysin (VF0007)] [Staphylococcus aureus subsp. aureus MW2]
hld	100	99.26	NP_646776	(hld) delta-hemolysin [<delta>-hemolysin (VF0007)] [Staphylococcus aureus subsp. aureus MW2]
cap8P	91.27	66.13	NP_644954	(cap8P) capsular polysaccharide synthesis enzyme Cap8P [Capsule (VF0003)] [Staphylococcus aureus subsp. aureus MW2]
hysA	98.53	90.58	NP_646946	(hysA) hyaluronate lyase precursor [Hyaluronate lyase (VF0013)] [Staphylococcus aureus subsp. aureus MW2]
ureB	62.92	65.06	NP_206872	(ureB) urease beta subunit UreB urea amidohydrolase [Urease (VF0050)] [Helicobacter pylori 26695]
ureG	95.83	66.38	NP_206868	(ureG) urease accessory protein (ureG) [Urease (VF0050)] [Helicobacter pylori 26695]
sbi	99.77	97.79	NP_647158	(sbi) IgG-binding protein SBI [Sbi (VF0423)] [Staphylococcus aureus subsp. aureus MW2]
hlgA	100	99.46	NP_647159	(hlgA) gamma-hemolysin chain II precursor [<gamma>-hemolysin (VF0011)] [Staphylococcus aureus subsp. aureus MW2]
hlgC	100	99.47	NP_647160	(hlgC) gamma-hemolysin component C [<gamma>-hemolysin (VF0011)] [Staphylococcus aureus subsp. aureus MW2]
hlgB	100	99.9	NP_647161	(hlgB) gamma-hemolysin component B [<gamma>-hemolysin (VF0011)] [Staphylococcus aureus subsp. aureus MW2]
fnbB	97.85	85.86	NP_647237	(fnbB) fibronectin-binding protein B [FnBPs (VF0010)] [Staphylococcus aureus subsp. aureus MW2]
fnbA	11.19	94.72	NP_647238	(fnbA) fibronectin-binding protein A [FnBPs (VF0010)] [Staphylococcus aureus subsp. aureus MW2]
fnbA	99.64	87.65	NP_647238	(fnbA) fibronectin-binding protein A [FnBPs (VF0010)] [Staphylococcus aureus subsp. aureus MW2]
clpE	17.29	69.51	NP_464522	(clpE) ATP-dependent protease [ClpE (VF0073)] [Listeria monocytogenes EGD-e]
clfB	99.23	91.51	NP_647368	(clfB) Clumping factor B adhesin [Clumping factor (VF0004)] [Staphylococcus aureus subsp. aureus MW2]
aur	100	89.02	NP_647375	(aur) zinc metalloproteinase aureolysin [Aureolysin (VF0024)] [Staphylococcus aureus subsp. aureus MW2]
cap8C	81.7	66.06	NP_644941	(cap8C) capsular polysaccharide synthesis enzyme Cap8C [Capsule (VF0003)] [Staphylococcus aureus subsp. aureus MW2]
cap8B	83.55	69.85	NP_644940	(cap8B) capsular polysaccharide synthesis enzyme Cap8B [Capsule (VF0003)] [Staphylococcus aureus subsp. aureus MW2]
icaR	100	99.47	NP_647402	(icaR) ica operon transcriptional regulator IcaR [Intercellular adhesion proteins (VF0014)] [Staphylococcus aureus subsp. aureus MW2]
icaA	100	99.44	NP_647403	(icaA) N-acetylglucosaminyltransferase involved in polysaccharide intercellular adhesin(PIA) synthesis [Intercellular adhesion proteins (VF0014)] [Staphylococcus aureus subsp. aureus MW2]
icaD	100	98.37	NP_647404	(icaD) intercellular adhesion protein D involved in polysaccharide intercellular adhesin(PIA) synthesis [Intercellular adhesion proteins (VF0014)] [Staphylococcus aureus subsp. aureus MW2]
icaB	100	99.2	NP_647405	(icaB) N-deacetylase involved in polysaccharide intercellular adhesin(PIA) synthesis [Intercellular adhesion proteins (VF0014)] [Staphylococcus aureus subsp. aureus MW2]
icaC	83.29	95.71	NP_647406	(icaC) intercellular adhesion protein C involved in polysaccharide intercellular adhesin(PIA) synthesis [Intercellular adhesion proteins (VF0014)] [Staphylococcus aureus subsp. aureus MW2]
icaC	12.82	99.26	NP_647406	(icaC) intercellular adhesion protein C involved in polysaccharide intercellular adhesin(PIA) synthesis [Intercellular adhesion proteins (VF0014)] [Staphylococcus aureus subsp. aureus MW2]
lip	100	98.44	NP_647407	(lip) triacylglycerol lipase precursor [Lipase (CVF091)] [Staphylococcus aureus subsp. aureus MW2]
cna	60.84	97.92	NP_647429	(cna) collagen adhesin precursor [CNA (VF0005)] [Staphylococcus aureus subsp. aureus MW2]
adsA	100	97.11	NP_644838	(adsA) Adenosine synthase A [AdsA (VF0422)] [Staphylococcus aureus subsp. aureus MW2]

## Sheet: Virulence genes for SAUR1404
GENE	%COVERAGE	%IDENTITY	ACCESSION	PRODUCT
spa	77.82	92.65	NP_644899	(spa) Immunoglobulin G binding protein A precursor [SpA (VF0017)] [Staphylococcus aureus subsp. aureus MW2]
lap	86.2	68.33	NP_465159	(lap) Listeria adhesion protein Lap [Lap (VF0444)] [Listeria monocytogenes EGD-e]
cap8A	100	99.03	NP_644939	(cap8A) capsular polysaccharide synthesis enzyme [Capsule (VF0003)] [Staphylococcus aureus subsp. aureus MW2]
cap8B	99.85	92.86	NP_644940	(cap8B) capsular polysaccharide synthesis enzyme Cap8B [Capsule (VF0003)] [Staphylococcus aureus subsp. aureus MW2]
cap8C	100	99.61	NP_644941	(cap8C) capsular polysaccharide synthesis enzyme Cap8C [Capsule (VF0003)] [Staphylococcus aureus subsp. aureus MW2]
cap8D	100	98.19	NP_644942	(cap8D) capsular polysaccharide synthesis enzyme Cap8D [Capsule (VF0003)] [Staphylococcus aureus subsp. aureus MW2]
cap8E	100	98.54	NP_644943	(cap8E) capsular polysaccharide synthesis enzyme Cap8E [Capsule (VF0003)] [Staphylococcus aureus subsp. aureus MW2]
cap8F	100	98.47	NP_644944	(cap8F) capsular polysaccharide synthesis enzyme Cap8F [Capsule (VF0003)] [Staphylococcus aureus subsp. aureus MW2]
cap8G	100	99.11	NP_644945	(cap8G) capsular polysaccharide synthesis enzyme Cap8G [Capsule (VF0003)] [Staphylococcus aureus subsp. aureus MW2]
cap8H	100	98.61	NP_644946	(cap8H) capsular polysaccharide synthesis enzyme Cap8H [Capsule (VF0003)] [Staphylococcus aureus subsp. aureus MW2]
cap8I	100	98.78	NP_644947	(cap8I) capsular polysaccharide synthesis enzyme Cap8I [Capsule (VF0003)] [Staphylococcus aureus subsp. aureus MW2]
cap8J	100	98.92	NP_644948	(cap8J) capsular polysaccharide synthesis enzyme Cap8J [Capsule (VF0003)] [Staphylococcus aureus subsp. aureus MW2]
cap8K	100	99.03	NP_644949	(cap8K) capsular polysaccharide synthesis enzyme Cap8K [Capsule (VF0003)] [Staphylococcus aureus subsp. aureus MW2]
cap8L	100	98.84	NP_644950	(cap8L) capsular polysaccharide synthesis enzyme Cap8L [Capsule (VF0003)] [Staphylococcus aureus subsp. aureus MW2]
cap8M	100	98.57	NP_644951	(cap8M) capsular polysaccharide synthesis enzyme Cap8M [Capsule (VF0003)] [Staphylococcus aureus subsp. aureus MW2]
cap8N	100	98.09	NP_644952	(cap8N) capsular polysaccharide synthesis enzyme Cap8N [Capsule (VF0003)] [Staphylococcus aureus subsp. aureus MW2]
cap8O	100	99.13	NP_644953	(cap8O) capsular polysaccharide synthesis enzyme Cap8O [Capsule (VF0003)] [Staphylococcus aureus subsp. aureus MW2]
cap8P	100	98.95	NP_644954	(cap8P) capsular polysaccharide synthesis enzyme Cap8P [Capsule (VF0003)] [Staphylococcus aureus subsp. aureus MW2]
isdG	92.59	70.97	YP_001332081	(isdG) iron-regulated surface determinant protein G [Isd (VF0015)] [Staphylococcus aureus subsp. aureus str. Newman]
coa	97.16	79.99	NP_645021	(coa) staphylocoagulase precursor [Staphylocoagulase (VF0421)] [Staphylococcus aureus subsp. aureus MW2]
coa	6.94	82.58	NP_645021	(coa) staphylocoagulase precursor [Staphylocoagulase (VF0421)] [Staphylococcus aureus subsp. aureus MW2]
esxA	100	99.66	NP_645073	(esxA) type VII secretion system protein secreted protein EsxA [Type VII secretion system (VF0403)] [Staphylococcus aureus subsp. aureus MW2]
esaA	100	99.14	NP_645074	(esaA) type VII secretion system protein EsaA [Type VII secretion system (VF0403)] [Staphylococcus aureus subsp. aureus MW2]
essA	100	99.78	NP_645075	(essA) type VII secretion system protein EssA monotopic membrane protein [Type VII secretion system (VF0403)] [Staphylococcus aureus subsp. aureus MW2]
esaB	100	98.35	NP_645076	(esaB) type VII secretion system protein EsaB [Type VII secretion system (VF0403)] [Staphylococcus aureus subsp. aureus MW2]
essB	100	99.03	NP_645078	(essB) type VII secretion system protein EssB monotopic membrane protein [Type VII secretion system (VF0403)] [Staphylococcus aureus subsp. aureus MW2]
essC	77.43	96.22	NP_645079	(essC) type VII secretion system protein EssC FtsK/SpoIIIE family ATPase [Type VII secretion system (VF0403)] [Staphylococcus aureus subsp. aureus MW2]
geh	47.52	97.27	NP_645114	(geh) glycerol ester hydrolase [Lipase (VF0012)] [Staphylococcus aureus subsp. aureus MW2]
geh	44.14	98.36	NP_645114	(geh) glycerol ester hydrolase [Lipase (VF0012)] [Staphylococcus aureus subsp. aureus MW2]
clpC	90.78	71.2	NP_463763	(clpC) endopeptidase Clp ATP-binding chain C [ClpC (VF0072)] [Listeria monocytogenes EGD-e]
sdrC	97.28	93.55	NP_645333	(sdrC) Ser-Asp rich fibrinogen-binding bone sialoprotein-binding protein [SDr (VF0019)] [Staphylococcus aureus subsp. aureus MW2]
sdrD	95.13	96.92	NP_645334	(sdrD) Ser-Asp rich fibrinogen-binding bone sialoprotein-binding protein [SDr (VF0019)] [Staphylococcus aureus subsp. aureus MW2]
sdrE	5.95	89.22	NP_645335	(sdrE) Ser-Asp rich fibrinogen-binding bone sialoprotein-binding protein [SDr (VF0019)] [Staphylococcus aureus subsp. aureus MW2]
sdrE	100	96.39	NP_645335	(sdrE) Ser-Asp rich fibrinogen-binding bone sialoprotein-binding protein [SDr (VF0019)] [Staphylococcus aureus subsp. aureus MW2]
psaA	83.76	65.45	NP_346089	(psaA) manganese ABC transporter manganese-binding adhesion liprotein [PsaA (VF0151)] [Streptococcus pneumoniae TIGR4]
cpsJ	20.98	71.92	NP_816132	(cpsJ) ABC transporter ATP-binding protein [Capsule (VF0361)] [Enterococcus faecalis V583]
clpP	94.14	78.01	NP_465991	(clpP) ATP-dependent Clp protease proteolytic subunit [ClpP (VF0074)] [Listeria monocytogenes EGD-e]
clfA	98.1	95.45	NP_645581	(clfA) Clumping factor A fibrinogen-binding protein [Clumping factor (VF0004)] [Staphylococcus aureus subsp. aureus MW2]
vWbp	100	100	YP_001331791	(vWbp) secreted von Willebrand factor-binding protein precursor [vWbp (VF0420)] [Staphylococcus aureus subsp. aureus str. Newman]
vWbp	14.87	74.45	YP_001331791	(vWbp) secreted von Willebrand factor-binding protein precursor [vWbp (VF0420)] [Staphylococcus aureus subsp. aureus str. Newman]
selk	100	97.26	NP_646755	(selk) staphylococcal enterotoxin K precursor [SE (VF0020)] [Staphylococcus aureus subsp. aureus MW2]
selq	100	98.9	NP_646754	(selq) staphylococcal enterotoxin G precursor [SE (VF0020)] [Staphylococcus aureus subsp. aureus MW2]
clpC	26.31	66.87	NP_463763	(clpC) endopeptidase Clp ATP-binding chain C [ClpC (VF0072)] [Listeria monocytogenes EGD-e]
clpC	19.29	68.63	NP_463763	(clpC) endopeptidase Clp ATP-binding chain C [ClpC (VF0072)] [Listeria monocytogenes EGD-e]
sspC	100	99.7	NP_645747	(sspC) Staphostatin B [Staphopain (VF0006)] [Staphylococcus aureus subsp. aureus MW2]
sspB	66.75	98.61	NP_645748	(sspB) staphopain cysteine proteinase SspB [Staphopain (VF0006)] [Staphylococcus aureus subsp. aureus MW2]
sspB	27.33	99.69	NP_645748	(sspB) staphopain cysteine proteinase SspB [Staphopain (VF0006)] [Staphylococcus aureus subsp. aureus MW2]
sspA	100	96.44	NP_645749	(sspA) serine protease; V8 protease; glutamyl endopeptidase [V8 protease (VF0023)] [Staphylococcus aureus subsp. aureus MW2]
isdB	100	100	YP_001332074	(isdB) iron-regulated surface determinant protein B haemoglobin receptor [Isd (VF0015)] [Staphylococcus aureus subsp. aureus str. Newman]
isdA	100	100	YP_001332075	(isdA) iron-regulated surface determinant protein A [Isd (VF0015)] [Staphylococcus aureus subsp. aureus str. Newman]
isdC	100	100	YP_001332076	(isdC) iron-regulated surface determinant protein C [Isd (VF0015)] [Staphylococcus aureus subsp. aureus str. Newman]
isdD	100	99.72	NP_645831	(isdD) iron-regulated surface determinant protein D [Isd (VF0015)] [Staphylococcus aureus subsp. aureus MW2]
isdE	100	100	YP_001332078	(isdE) iron-regulated surface determinant protein E [Isd (VF0015)] [Staphylococcus aureus subsp. aureus str. Newman]
isdF	100	99.69	NP_645833	(isdF) iron-regulated surface determinant protein F ATP-binding-cassette-type transmembrane transporter [Isd (VF0015)] [Staphylococcus aureus subsp. aureus MW2]
srtB	100	99.59	NP_645834	(srtB) NPQTN specific sortase B [Isd (VF0015)] [Staphylococcus aureus subsp. aureus MW2]
isdG	100	99.69	YP_001332081	(isdG) iron-regulated surface determinant protein G [Isd (VF0015)] [Staphylococcus aureus subsp. aureus str. Newman]
cpsA	32.23	71.86	NP_816141	(cpsA) undecaprenyl diphosphate synthase [Capsule (VF0361)] [Enterococcus faecalis V583]
katA	59.6	68.78	NP_273273	(katA) catalase [KatA (VF0454)] [Neisseria meningitidis MC58]
ebp	100	98.02	NP_646186	(ebp) cell surface elastin binding protein [EbpS (VF0008)] [Staphylococcus aureus subsp. aureus MW2]
isdB	48.92	71.44	YP_001332074	(isdB) iron-regulated surface determinant protein B haemoglobin receptor [Isd (VF0015)] [Staphylococcus aureus subsp. aureus str. Newman]
lukF-PV	98.98	82.06	NP_646195	(lukF-PV) Panton-Valentine leukocidin chain F precursor [PVL (VF0018)] [Staphylococcus aureus subsp. aureus MW2]
hlgA	97.74	73.36	NP_647159	(hlgA) gamma-hemolysin chain II precursor [<gamma>-hemolysin (VF0011)] [Staphylococcus aureus subsp. aureus MW2]
map	100	99.6	CAB94853	(map) extracellular proteins Map [Eap/Map (VF0016)] [Staphylococcus aureus str. Newman D2C (ATCC 25904)]
hlb	18.43	100	YP_186826	(hlb) beta-hemolysin [<beta>-hemolysin (VF0002)] [Staphylococcus aureus subsp. aureus COL]
scn	100	99.72	YP_001332910	(scn) complement inhibitor SCIN [SCIN (VF0425)] [Staphylococcus aureus subsp. aureus str. Newman]
sak	100	99.59	NP_646702	(sak) Staphylokinase precursor [Staphylokinase (VF0021)] [Staphylococcus aureus subsp. aureus MW2]
sea	100	100	NP_646706	(sea) staphylococcal enterotoxin A precursor [SE (VF0020)] [Staphylococcus aureus subsp. aureus MW2]
hlb	82.98	100	YP_186826	(hlb) beta-hemolysin [<beta>-hemolysin (VF0002)] [Staphylococcus aureus subsp. aureus COL]
htpB	86.21	66.67	YP_094724	(htpB) Hsp60 60K heat shock protein HtpB [Hsp60 (VF0159)] [Legionella pneumophila subsp. pneumophila str. Philadelphia 1]
hld	100	99.26	NP_646776	(hld) delta-hemolysin [<delta>-hemolysin (VF0007)] [Staphylococcus aureus subsp. aureus MW2]
hld	100	99.26	NP_646776	(hld) delta-hemolysin [<delta>-hemolysin (VF0007)] [Staphylococcus aureus subsp. aureus MW2]
cap8P	91.27	66.13	NP_644954	(cap8P) capsular polysaccharide synthesis enzyme Cap8P [Capsule (VF0003)] [Staphylococcus aureus subsp. aureus MW2]
hysA	98.53	90.58	NP_646946	(hysA) hyaluronate lyase precursor [Hyaluronate lyase (VF0013)] [Staphylococcus aureus subsp. aureus MW2]
ureB	62.92	65.06	NP_206872	(ureB) urease beta subunit UreB urea amidohydrolase [Urease (VF0050)] [Helicobacter pylori 26695]
ureG	95.83	66.38	NP_206868	(ureG) urease accessory protein (ureG) [Urease (VF0050)] [Helicobacter pylori 26695]
sbi	99.77	97.79	NP_647158	(sbi) IgG-binding protein SBI [Sbi (VF0423)] [Staphylococcus aureus subsp. aureus MW2]
hlgA	100	99.46	NP_647159	(hlgA) gamma-hemolysin chain II precursor [<gamma>-hemolysin (VF0011)] [Staphylococcus aureus subsp. aureus MW2]
hlgC	100	99.47	NP_647160	(hlgC) gamma-hemolysin component C [<gamma>-hemolysin (VF0011)] [Staphylococcus aureus subsp. aureus MW2]
hlgB	100	99.9	NP_647161	(hlgB) gamma-hemolysin component B [<gamma>-hemolysin (VF0011)] [Staphylococcus aureus subsp. aureus MW2]
fnbB	97.85	85.86	NP_647237	(fnbB) fibronectin-binding protein B [FnBPs (VF0010)] [Staphylococcus aureus subsp. aureus MW2]
fnbA	11.19	94.72	NP_647238	(fnbA) fibronectin-binding protein A [FnBPs (VF0010)] [Staphylococcus aureus subsp. aureus MW2]
fnbA	99.64	87.65	NP_647238	(fnbA) fibronectin-binding protein A [FnBPs (VF0010)] [Staphylococcus aureus subsp. aureus MW2]
clpE	17.29	69.51	NP_464522	(clpE) ATP-dependent protease [ClpE (VF0073)] [Listeria monocytogenes EGD-e]
clfB	99.23	91.51	NP_647368	(clfB) Clumping factor B adhesin [Clumping factor (VF0004)] [Staphylococcus aureus subsp. aureus MW2]
aur	100	89.02	NP_647375	(aur) zinc metalloproteinase aureolysin [Aureolysin (VF0024)] [Staphylococcus aureus subsp. aureus MW2]
cap8C	81.7	66.06	NP_644941	(cap8C) capsular polysaccharide synthesis enzyme Cap8C [Capsule (VF0003)] [Staphylococcus aureus subsp. aureus MW2]
cap8B	83.55	69.85	NP_644940	(cap8B) capsular polysaccharide synthesis enzyme Cap8B [Capsule (VF0003)] [Staphylococcus aureus subsp. aureus MW2]
icaR	100	99.47	NP_647402	(icaR) ica operon transcriptional regulator IcaR [Intercellular adhesion proteins (VF0014)] [Staphylococcus aureus subsp. aureus MW2]
icaA	100	99.44	NP_647403	(icaA) N-acetylglucosaminyltransferase involved in polysaccharide intercellular adhesin(PIA) synthesis [Intercellular adhesion proteins (VF0014)] [Staphylococcus aureus subsp. aureus MW2]
icaD	100	98.37	NP_647404	(icaD) intercellular adhesion protein D involved in polysaccharide intercellular adhesin(PIA) synthesis [Intercellular adhesion proteins (VF0014)] [Staphylococcus aureus subsp. aureus MW2]
icaB	100	99.2	NP_647405	(icaB) N-deacetylase involved in polysaccharide intercellular adhesin(PIA) synthesis [Intercellular adhesion proteins (VF0014)] [Staphylococcus aureus subsp. aureus MW2]
icaC	83.29	95.71	NP_647406	(icaC) intercellular adhesion protein C involved in polysaccharide intercellular adhesin(PIA) synthesis [Intercellular adhesion proteins (VF0014)] [Staphylococcus aureus subsp. aureus MW2]
icaC	12.82	99.26	NP_647406	(icaC) intercellular adhesion protein C involved in polysaccharide intercellular adhesin(PIA) synthesis [Intercellular adhesion proteins (VF0014)] [Staphylococcus aureus subsp. aureus MW2]
lip	100	98.44	NP_647407	(lip) triacylglycerol lipase precursor [Lipase (CVF091)] [Staphylococcus aureus subsp. aureus MW2]
cna	60.84	97.92	NP_647429	(cna) collagen adhesin precursor [CNA (VF0005)] [Staphylococcus aureus subsp. aureus MW2]
adsA	100	97.07	NP_644838	(adsA) Adenosine synthase A [AdsA (VF0422)] [Staphylococcus aureus subsp. aureus MW2]
